# Supplementary material for: Poloxamer-Based Biomaterial as a Pharmaceutical Strategy to Improve the Ivermectin Performance
Source: Pharmaceutics. 2025 Aug 23;17(9):1101. doi: 10.3390/pharmaceutics17091101 (PMC12472695; doi:10.3390/pharmaceutics17091101)
Supplement: Supplementary file 1 [file pharmaceutics-17-01101-s001.zip]

Archive with 1 entries (1 files):
- pharmaceutics-3825142-supplementary.pdf
